# Supplementary material for: Association Between Laboratory Coagulation Parameters and Postpartum Hemorrhage in Preterm and Term Caesarean Section: A Retrospective Analysis
Source: J Clin Med. 2024 Nov 3;13(21):6604. doi: 10.3390/jcm13216604 (PMC11545883; doi:10.3390/jcm13216604)
Supplement: Supplementary file 1 [file jcm-13-06604-s001.zip]

Archive with 1 entries (1 files):
- jcm-3207133-supplementary.pdf
